# Supplementary material for: A simplified economic model for inertial fusion
Source: Philos Trans A Math Phys Eng Sci. 2020 Oct 12;378(2184):20200053. doi: 10.1098/rsta.2020.0053 (PMC7658748; doi:10.1098/rsta.2020.0053)
Supplement: Source code of the model described in the paper [file rsta20200053supp1.py]

"""
© 2020 First Light Fusion Ltd. <nicholas.hawker@firstlightfusion.com>

This code has been published as supplementary material for Hawker, "A Simplified Economic Model for Inertial Fusion",
Phil. Trans. R. Soc. A, 10.1098/rsta.2020.0053. At the time of writing it is expected that this paper will be published
late 2020. The paper will form part of a special issue that is being brought together after a meeting at the Royal
Society "Prospects for high gain inertial fusion energy".

https://royalsociety.org/science-events-and-lectures/2020/03/inertial-fusion-energy/

9th June 2020, Nicholas Hawker
"""

import numpy as np
import matplotlib as mpl
import matplotlib.pyplot as plt
import plotly.express as px
import pandas as pd
from cycler import cycler


#######################################################################################################################
# Model                                                                                                               #
#######################################################################################################################

class InputData(object):
    def __init__(self,
                 availability=0.7,
                 driver_lifetime_shots=5e7,  # At 0.2 Hz, about 8 years
                 thermal_eff=0.4,
                 blanket_multiple=1.2,
                 years_to_construct=5,
                 operational_lifetime=40,
                 discount_rate=0.08,
                 plant_cost_per_kW=3000.0,
                 driver_cost_per_J=5.0,
                 target_cost=10.0,
                 yield_cost_per_MJ=5000.0,
                 o_and_m_cost_per_kW_per_year=30.0,
                 target_energy=10e6,
                 frequency=0.2,
                 gain=500.0,
                 driver_eff=0.1):

        # Engineering
        self.availability = availability
        self.driver_lifetime_shots = driver_lifetime_shots
        self.thermal_eff = thermal_eff
        self.blanket_multiple = blanket_multiple

        # Times
        self.years_to_construct = years_to_construct
        self.operational_lifetime = operational_lifetime

        # Costs
        self.discount_rate = discount_rate
        self.plant_cost_per_kW = plant_cost_per_kW
        self.driver_cost_per_J = driver_cost_per_J
        self.target_cost = target_cost
        self.yield_cost_per_MJ = yield_cost_per_MJ
        self.o_and_m_cost_per_kW_per_year = o_and_m_cost_per_kW_per_year

        # Physics
        self.target_energy = target_energy
        self.frequency = frequency
        self.gain = gain
        self.driver_eff = driver_eff


class OutputData(object):
    def __init__(self,
                 input_data,
                 lcoe,
                 fusion_energy_per_shot,
                 driver_energy,
                 driver_lifetime_years,
                 power_fusion,
                 power_thermal,
                 power_recirculating,
                 power_electric,
                 plant_cost,
                 driver_cost,
                 yield_cost,
                 o_and_m_cost,
                 initial_cap_ex,
                 plant_cost_per_year,
                 driver_construction_cost_per_year,
                 driver_operation_cost_per_year,
                 target_cost_per_year):
        self.id = input_data
        self.lcoe = lcoe
        self.fusion_energy_per_shot = fusion_energy_per_shot
        self.driver_energy = driver_energy
        self.driver_lifetime_years = driver_lifetime_years
        self.power_fusion = power_fusion
        self.power_thermal = power_thermal
        self.power_recirculating = power_recirculating
        self.power_electric = power_electric
        self.plant_cost = plant_cost
        self.driver_cost = driver_cost
        self.yield_cost = yield_cost
        self.o_and_m_cost = o_and_m_cost
        self.initial_cap_ex = initial_cap_ex
        self.C_plant = plant_cost_per_year
        self.C_driver_construction = driver_construction_cost_per_year
        self.C_driver_operation = driver_operation_cost_per_year
        self.C_target = target_cost_per_year

    def __str__(self):
        return_str = ""
        return_str += "Driver " + 80 * "-" + "\n"
        return_str += "Target energy       = {:.1f} MJ\n".format(self.id.target_energy / 1e6)
        return_str += "Fusion energy       = {:.1f} MJ\n".format(self.fusion_energy_per_shot / 1e6)
        return_str += "Driver energy       = {:.1f} MJ\n".format(self.driver_energy / 1e6)
        return_str += "Driver lifetime     = {:.1f} years\n".format(self.driver_lifetime_years)

        return_str += "Plant output " + 80 * "-" + "\n"
        return_str += "Fusion power        = {:.1f} MW\n".format(self.power_fusion / 1e6)
        return_str += "Thermal power       = {:.1f} MW\n".format(self.power_thermal / 1e6)
        return_str += "Recirculating power = {:.1f} MW\n".format(self.power_recirculating / 1e6)
        return_str += "Electrical power    = {:.1f} MW\n".format(self.power_electric / 1e6)

        return_str += "Costs " + 80 * "-" + "\n"
        return_str += "Plant cap ex.       = ${:.0f}M\n".format(self.plant_cost / 1e6)
        return_str += "Driver cap ex.      = ${:.0f}M\n".format(self.driver_cost / 1e6)
        return_str += "Yield cap ex.       = ${:.0f}M\n".format(self.yield_cost / 1e6)
        return_str += "Initial cap ex.     = ${:.0f}M\n".format(self.initial_cap_ex / 1e6)
        return_str += "Plant cost          = ${:.1f}M / year\n".format(self.C_plant / 1e6)
        return_str += "Driver cost (con.)  = ${:.1f}M / year\n".format(self.C_driver_construction / 1e6)
        return_str += "Driver cost (op.)   = ${:.1f}M / year\n".format(self.C_driver_operation / 1e6)
        return_str += "Target cost         = ${:.1f}M / year\n".format(self.C_target / 1e6)
        return_str += "O&M cost            = ${:.1f}M / year\n".format(self.o_and_m_cost / 1e6)
        return_str += "LCOE                = ${:.1f}  / MWh".format(self.lcoe)

        return return_str


def run_model(input_data):
    """
    See Hawker, "A Simplified Economic Model for Inertial Fusion", Phil. Trans. R. Soc. A, 10.1098/rsta.2020.0053 for
    details of the model.
    """
    id = input_data

    # Constants
    seconds_per_hour = 60 * 60
    seconds_per_year = 365 * 24 * seconds_per_hour
    MWh_per_J = 1.0 / (1e6 * seconds_per_hour)

    # -- Calculate dependent variables --------------------------------------------------------------------------------
    total_lifetime = id.years_to_construct + id.operational_lifetime
    driver_energy = id.target_energy / id.driver_eff

    # Powers
    fusion_energy_per_shot = id.gain * id.target_energy
    power_fusion = fusion_energy_per_shot * id.frequency
    power_thermal = id.blanket_multiple * power_fusion
    recirculating_power_factor = 2.0
    power_recirculating = recirculating_power_factor * driver_energy * id.frequency
    power_electric = id.thermal_eff * power_thermal - power_recirculating

    # Energy
    energy_per_year = power_electric * seconds_per_year * MWh_per_J * id.availability

    # Total cap ex
    driver_cost = id.driver_cost_per_J * driver_energy
    plant_cost = id.plant_cost_per_kW * (power_electric / 1e3)
    yield_cost = id.yield_cost_per_MJ * (fusion_energy_per_shot / 1e6)
    initial_cap_ex = driver_cost + plant_cost + yield_cost

    shots_per_year = seconds_per_year * id.frequency * id.availability
    driver_lifetime_years = id.driver_lifetime_shots / shots_per_year

    # -- Find profiles of cost and electricity produced per year ------------------------------------------------------
    # Construction costs
    plant_cost_per_year = (plant_cost + yield_cost) / id.years_to_construct
    driver_construction_cost_per_year = driver_cost / id.years_to_construct

    # Operational costs
    driver_operation_cost_per_year = driver_cost / driver_lifetime_years
    o_and_m_cost_per_year = id.o_and_m_cost_per_kW_per_year * (power_electric / 1e3)
    target_cost_per_year = id.target_cost * shots_per_year

    # Profiles vs time
    E = np.zeros(total_lifetime)
    C = np.zeros(total_lifetime)
    for i in range(total_lifetime):
        if i < id.years_to_construct:
            # Construction phase
            E[i] = 0.0
            C[i] = plant_cost_per_year + driver_construction_cost_per_year
        else:
            # Operational phase
            E[i] = energy_per_year
            C[i] = driver_operation_cost_per_year + o_and_m_cost_per_year + target_cost_per_year

    # -- Find LCOE ----------------------------------------------------------------------------------------------------
    # Use i + 1 in the loop; the costs in the first year are discounted.
    C_sum = 0.0
    E_sum = 0.0
    for i in range(len(E)):
        C_sum += C[i] / ((1.0 + id.discount_rate) ** (i + 1))
        E_sum += E[i] / ((1.0 + id.discount_rate) ** (i + 1))

    lcoe = C_sum / E_sum

    # For designs with no net electricity generation, set the values to big numbers to help analysis
    if power_electric < 0.0:
        lcoe = 1e18
        initial_cap_ex = 1e18
        power_electric = 1e18

    output_data = OutputData(input_data=id,
                             lcoe=lcoe,
                             fusion_energy_per_shot=fusion_energy_per_shot,
                             driver_energy=driver_energy,
                             driver_lifetime_years=driver_lifetime_years,
                             power_fusion=power_fusion,
                             power_thermal=power_thermal,
                             power_recirculating=power_recirculating,
                             power_electric=power_electric,
                             plant_cost=plant_cost,
                             driver_cost=driver_cost,
                             yield_cost=yield_cost,
                             o_and_m_cost=o_and_m_cost_per_year,
                             initial_cap_ex=initial_cap_ex,
                             plant_cost_per_year=plant_cost_per_year,
                             driver_construction_cost_per_year=driver_construction_cost_per_year,
                             driver_operation_cost_per_year=driver_operation_cost_per_year,
                             target_cost_per_year=target_cost_per_year)
    return output_data


#######################################################################################################################
# Functions running the model                                                                                         #
#######################################################################################################################

def run_model_with_default_configuration():
    id = InputData()
    od = run_model(id)
    print(od)


def scan_all_physics_parameters():
    # Generate random samples
    num_samples = 100000
    gain_list = np.random.uniform(20.0, 1000.0, num_samples)
    target_energy_list = np.random.uniform(0.5e6, 50.0e6, num_samples)
    driver_eff_list = np.random.uniform(0.02, 0.3, num_samples)
    frequency_list = 10.0 ** np.random.uniform(-2, 1, num_samples)

    # Set up initial data structures and run model
    lcoe_list = np.zeros(num_samples)
    power_electric_list = np.zeros(num_samples)
    initial_cap_ex_list = np.zeros(num_samples)
    fusion_energy_list = np.zeros(num_samples)
    driver_energy_list = np.zeros(num_samples)
    for i, (gain, target_energy, driver_eff, frequency) in enumerate(zip(gain_list,
                                                                         target_energy_list,
                                                                         driver_eff_list,
                                                                         frequency_list)):
        id = InputData(
                       gain=gain,
                       target_energy=target_energy,
                       driver_eff=driver_eff,
                       frequency=frequency,
                      )
        od = run_model(id)
        lcoe_list[i] = od.lcoe
        power_electric_list[i] = od.power_electric
        initial_cap_ex_list[i] = od.initial_cap_ex
        fusion_energy_list[i] = od.fusion_energy_per_shot
        driver_energy_list[i] = od.driver_energy

    # Create pandas dataframe
    data = {"Gain": gain_list,
            "Target Energy (MJ)": target_energy_list / 1e6,
            "Driver Eff. (percent)": driver_eff_list * 100.0,
            "Frequency (1/s)": frequency_list,
            "LCOE ($/MWh)": lcoe_list,
            "Initial Cap. Ex. ($bn)": initial_cap_ex_list / 1e9,
            "Electrical Power (MW)": power_electric_list / 1e6,
            "Fusion Energy (GJ)": fusion_energy_list / 1e9,
            "Driver Energy (MJ)": driver_energy_list / 1e6}
    df = pd.DataFrame(data)

    # Filter
    df = df[df["Electrical Power (MW)"] < 2000.0]
    df = df[df["LCOE ($/MWh)"] < 200.0]

    # Plot LCOE vs. frequency
    df_low_yield = df[df["Fusion Energy (GJ)"] < 1.0]
    df_low_yield = df_low_yield.head(500)
    df_mid_yield = df[df["Fusion Energy (GJ)"] < 5.0]
    df_mid_yield = df_mid_yield[df_mid_yield["Fusion Energy (GJ)"] >= 1.0]
    df_mid_yield = df_mid_yield.head(500)
    df_high_yield = df[df["Fusion Energy (GJ)"] >= 5.0]
    df_high_yield = df_high_yield.head(500)

    print(len(df_low_yield))
    print(len(df_mid_yield))
    print(len(df_high_yield))

    fig, ax = plt.subplots(figsize=(5.0, 3.0))
    ax.semilogx(df_high_yield["Frequency (1/s)"], df_high_yield["LCOE ($/MWh)"],
                marker="x", linestyle="", markersize=4, markeredgewidth=1.0, label="> 5 GJ")
    ax.semilogx(df_mid_yield["Frequency (1/s)"], df_mid_yield["LCOE ($/MWh)"],
                marker="*", linestyle="", markersize=5, markeredgewidth=0.0, label="1 - 5 GJ")
    ax.semilogx(df_low_yield["Frequency (1/s)"], df_low_yield["LCOE ($/MWh)"],
                marker="o", linestyle="", markersize=4, markeredgewidth=0.0, label="< 1 GJ")
    ax.set_xlabel("Frequency (Hz)")
    ax.set_xlim(0.01, 10.0)
    ax.set_ylabel("LCOE ($ / MWh)")
    ax.set_ylim(0.0, 200.0)
    ax.legend(loc="lower right")

    plt.tight_layout()
    plt.subplots_adjust(left=0.1, right=0.9)
    # plt.savefig("LCOE_vs_frequency.png", dpi=400.0)
    plt.show()

    # Plot LCOE vs. gain
    df_low_power = df[df["Electrical Power (MW)"] < 50.0]
    df_low_power = df_low_power.head(500)
    df_mid_power = df[df["Electrical Power (MW)"] < 500.0]
    df_mid_power = df_mid_power[df_mid_power["Electrical Power (MW)"] >= 50.0]
    df_mid_power = df_mid_power.head(500)
    df_high_power = df[df["Electrical Power (MW)"] >= 500.0]
    df_high_power = df_high_power.head(500)

    print(len(df_low_power))
    print(len(df_mid_power))
    print(len(df_high_power))

    fig, ax = plt.subplots(figsize=(5.0, 3.0))
    ax.plot(df_high_power["Gain"], df_high_power["LCOE ($/MWh)"],
            marker="x", linestyle="", markersize=4, markeredgewidth=1.0, label="500 - 2000 MWe")
    ax.plot(df_mid_power["Gain"], df_mid_power["LCOE ($/MWh)"],
            marker="*", linestyle="", markersize=5, markeredgewidth=0.0, label="50 - 500 MWe")
    ax.plot(df_low_power["Gain"], df_low_power["LCOE ($/MWh)"],
            marker="o", linestyle="", markersize=4, markeredgewidth=0.0, label="< 50 MWe")
    ax.set_xlabel("Gain")
    ax.set_xlim(10.0, 1000.0)
    ax.set_ylabel("LCOE ($ / MWh)")
    ax.set_ylim(0.0, 200.0)
    ax.legend(loc="lower right")

    plt.tight_layout()
    plt.subplots_adjust(left=0.1, right=0.9)
    # plt.savefig("LCOE_vs_gain.png", dpi=400.0)
    plt.show()


def scan_all_engineering_parameters():
    num_samples = 10000
    availability_list = np.random.uniform(0.5, 1.0, num_samples)
    driver_lifetime_list = 10.0 ** np.random.uniform(7, 9, num_samples)
    thermal_eff_list = np.random.uniform(0.3, 0.6, num_samples)
    blanket_multiple_list = np.random.uniform(0.6, 1.4, num_samples)

    lcoe_list = np.zeros(num_samples)
    power_electric_list = np.zeros(num_samples)
    initial_cap_ex_list = np.zeros(num_samples)
    fusion_energy_list = np.zeros(num_samples)
    driver_lifetime_years_list = np.zeros(num_samples)
    for i, (availability, driver_lifetime, thermal_eff, blanket_multiple) in enumerate(zip(availability_list,
                                                                                           driver_lifetime_list,
                                                                                           thermal_eff_list,
                                                                                           blanket_multiple_list)):
        id = InputData(availability=availability,
                       driver_lifetime_shots=driver_lifetime,
                       thermal_eff=thermal_eff,
                       blanket_multiple=blanket_multiple)
        od = run_model(id)
        lcoe_list[i] = od.lcoe
        power_electric_list[i] = od.power_electric
        initial_cap_ex_list[i] = od.initial_cap_ex
        fusion_energy_list[i] = od.fusion_energy_per_shot
        driver_lifetime_years_list[i] = od.driver_lifetime_years

    # Create pandas dataframe
    data = {"Availability (percent)": availability_list * 100.0,
            "Driver Lifetime (shots)": driver_lifetime_list,
            "Driver Lifetime (shots - log)": np.log10(driver_lifetime_list),
            "Thermal Eff. (percent)": thermal_eff_list * 100.0,
            "Blanket Multiple": blanket_multiple_list,
            "LCOE ($/MWh)": lcoe_list,
            "Initial Cap. Ex. ($bn)": initial_cap_ex_list / 1e9,
            "Electrical Power (MW)": power_electric_list / 1e6,
            "Fusion Energy (GJ)": fusion_energy_list / 1e9,
            "Driver Lifetime (years)": driver_lifetime_years_list}
    df = pd.DataFrame(data)

    # Filter
    df = df[df["Electrical Power (MW)"] < 1000.0]
    df = df[df["Fusion Energy (GJ)"] < 5.0]

    # Plot
    fig = px.scatter(df,
                     x=df["Driver Lifetime (years)"],
                     y=df["LCOE ($/MWh)"],
                     hover_data=[df["Availability (percent)"],
                                 df["Driver Lifetime (shots)"],
                                 df["Thermal Eff. (percent)"],
                                 df["Blanket Multiple"],
                                 df["Electrical Power (MW)"],
                                 df["Initial Cap. Ex. ($bn)"],
                                 df["Fusion Energy (GJ)"],
                                 df["Driver Lifetime (shots)"]],
                     color=df["Driver Lifetime (shots)"],
                     range_y=[0.0, 200.0],
                     range_x=[0.0, 40.0])
    fig.show()


def scan_all_cost_parameters():
    num_samples = 10000
    discount_rate_list = np.random.uniform(0.02, 0.12, num_samples)
    plant_cost_list = np.random.uniform(1000.0, 5000.0, num_samples)
    driver_cost_list = np.random.uniform(2.0, 10.0, num_samples)
    target_cost_list = 10.0 ** np.random.uniform(0, 2, num_samples)
    yield_cost_list = 10.0 ** np.random.uniform(np.log10(5e2), np.log10(5e5), num_samples)
    o_and_m_cost_list = np.random.uniform(10.0, 100.0, num_samples)

    lcoe_list = np.zeros(num_samples)
    power_electric_list = np.zeros(num_samples)
    initial_cap_ex_list = np.zeros(num_samples)
    fusion_energy_list = np.zeros(num_samples)
    for i, (discount, plant_cost, driver_cost, target_cost, yield_cost, o_and_m_cost) in enumerate(zip(discount_rate_list,
                                                                                                       plant_cost_list,
                                                                                                       driver_cost_list,
                                                                                                       target_cost_list,
                                                                                                       yield_cost_list,
                                                                                                       o_and_m_cost_list)):
        id = InputData(
                       discount_rate=discount,
                       plant_cost_per_kW=plant_cost,
                       driver_cost_per_J=driver_cost,
                       target_cost=target_cost,
                       yield_cost_per_MJ=yield_cost,
                       o_and_m_cost_per_kW_per_year=o_and_m_cost,
                      )
        od = run_model(id)
        lcoe_list[i] = od.lcoe
        power_electric_list[i] = od.power_electric
        initial_cap_ex_list[i] = od.initial_cap_ex
        fusion_energy_list[i] = od.fusion_energy_per_shot

    # Create pandas dataframe
    data = {"Discount Rate (percent)": discount_rate_list * 100.0,
            "Plant cost ($ / kW)": plant_cost_list,
            "Driver cost ($ / J)": driver_cost_list,
            "Target cost ($ / target)": target_cost_list,
            "Yield cost ($ / MJ)": yield_cost_list,
            "LCOE ($/MWh)": lcoe_list,
            "Initial Cap. Ex. ($bn)": initial_cap_ex_list / 1e9,
            "Electrical Power (MW)": power_electric_list / 1e6,
            "Fusion Energy (GJ)": fusion_energy_list / 1e9}
    df = pd.DataFrame(data)

    # Filter
    df = df[df["Electrical Power (MW)"] < 1000.0]
    df = df[df["Fusion Energy (GJ)"] < 5.0]

    # Plot LCOE vs. target cost
    fig, ax = plt.subplots(figsize=(5.0, 3.0))
    ax.semilogx(df["Target cost ($ / target)"], df["LCOE ($/MWh)"], "ko", markersize=1)
    ax.set_xlabel("Target Cost ($ / target)")
    ax.set_xlim(1.0, 100.0)
    ax.set_ylabel("LCOE ($ / MWh)")
    ax.set_ylim(0.0, 200.0)

    plt.tight_layout()
    plt.subplots_adjust(left=0.1, right=0.9)
    # plt.savefig("LCOE_vs_target_cost.png", dpi=400.0)
    plt.show()


def scan_everything_and_find_correlations():
    num_samples = int(1e7)
    discount_rate_list = np.random.uniform(0.02, 0.12, num_samples)
    plant_cost_list = np.random.uniform(1000.0, 6000.0, num_samples)
    driver_cost_list = np.random.uniform(2.0, 10.0, num_samples)
    target_cost_list = 10.0 ** np.random.uniform(0, 2, num_samples)
    yield_cost_list = 10.0 ** np.random.uniform(np.log10(5e2), np.log10(5e4), num_samples)
    o_and_m_cost_list = np.random.uniform(10.0, 100.0, num_samples)
    availability_list = np.random.uniform(0.5, 1.0, num_samples)
    driver_lifetime_list = 10.0 ** np.random.uniform(6, 9, num_samples)
    thermal_eff_list = np.random.uniform(0.3, 0.6, num_samples)
    blanket_multiple_list = np.random.uniform(0.6, 1.4, num_samples)
    gain_list = 10.0 ** np.random.uniform(1.0, 3.0, num_samples)
    target_energy_list = np.random.uniform(0.5e6, 50.0e6, num_samples)
    driver_eff_list = np.random.uniform(0.05, 0.3, num_samples)
    frequency_list = 10.0 ** np.random.uniform(-2, 1, num_samples)

    lcoe_list = np.zeros(num_samples)
    power_electric_list = np.zeros(num_samples)
    initial_cap_ex_list = np.zeros(num_samples)
    fusion_energy_list = np.zeros(num_samples)
    power_recirculating_list = np.zeros(num_samples)
    driver_energy_list = np.zeros(num_samples)
    for i, (discount_rate,
            plant_cost,
            driver_cost,
            target_cost,
            yield_cost,
            o_and_m_cost,
            availability,
            driver_lifetime,
            thermal_eff,
            blanket_multiple,
            gain,
            target_energy,
            driver_eff,
            frequency) in enumerate(zip(discount_rate_list,
                                        plant_cost_list,
                                        driver_cost_list,
                                        target_cost_list,
                                        yield_cost_list,
                                        o_and_m_cost_list,
                                        availability_list,
                                        driver_lifetime_list,
                                        thermal_eff_list,
                                        blanket_multiple_list,
                                        gain_list,
                                        target_energy_list,
                                        driver_eff_list,
                                        frequency_list)):
        id = InputData(discount_rate=discount_rate,
                       plant_cost_per_kW=plant_cost,
                       driver_cost_per_J=driver_cost,
                       target_cost=target_cost,
                       yield_cost_per_MJ=yield_cost,
                       o_and_m_cost_per_kW_per_year=o_and_m_cost,
                       availability=availability,
                       driver_lifetime_shots=driver_lifetime,
                       thermal_eff=thermal_eff,
                       blanket_multiple=blanket_multiple,
                       gain=gain,
                       target_energy=target_energy,
                       driver_eff=driver_eff,
                       frequency=frequency)
        od = run_model(id)
        lcoe_list[i] = od.lcoe
        power_electric_list[i] = od.power_electric
        initial_cap_ex_list[i] = od.initial_cap_ex
        fusion_energy_list[i] = od.fusion_energy_per_shot
        power_recirculating_list[i] = od.power_recirculating / od.power_electric
        driver_energy_list[i] = od.driver_energy

    data = {
            "discount": discount_rate_list,
            "plant cost": plant_cost_list,
            "driver cost": driver_cost_list,
            "target cost": target_cost_list,
            "yield cost": yield_cost_list,
            "O&M cost": o_and_m_cost_list,
            "availability": availability_list,
            "driver lifetime": driver_lifetime_list,
            "thermal eff": thermal_eff_list,
            "blanket multiple": blanket_multiple_list,
            "gain": gain_list,
            "target energy": target_energy_list,
            "driver eff": driver_eff_list,
            "frequency": frequency_list,
            "lcoe": lcoe_list,
            "initial cap ex": initial_cap_ex_list,
            "electrical power": power_electric_list,
            "fusion energy": fusion_energy_list,
            "power recirculating": power_recirculating_list,
            "driver energy": driver_energy_list
            }
    df = pd.DataFrame(data)

    # Filter
    df = df[df["electrical power"] < 2e9]
    df = df[df["lcoe"] < 200.0]
    df = df[df["initial cap ex"] < 10e9]
    df = df[df["fusion energy"] < 25e9]

    # Find Pearson correlation coefficients and print
    print("Inputs with LCOE")
    print("Correlation with discount         = {:.3f}".format(df["discount"].corr(df["lcoe"])))
    print("Correlation with plant cost       = {:.3f}".format(df["plant cost"].corr(df["lcoe"])))
    print("Correlation with driver cost      = {:.3f}".format(df["driver cost"].corr(df["lcoe"])))
    print("Correlation with target cost      = {:.3f}".format(df["target cost"].corr(df["lcoe"])))
    print("Correlation with yield cost       = {:.3f}".format(df["yield cost"].corr(df["lcoe"])))
    print("Correlation with O&M cost         = {:.3f}".format(df["O&M cost"].corr(df["lcoe"])))
    print("Correlation with availability     = {:.3f}".format(df["availability"].corr(df["lcoe"])))
    print("Correlation with driver lifetime  = {:.3f}".format(df["driver lifetime"].corr(df["lcoe"])))
    print("Correlation with thermal eff.     = {:.3f}".format(df["thermal eff"].corr(df["lcoe"])))
    print("Correlation with blanket multiple = {:.3f}".format(df["blanket multiple"].corr(df["lcoe"])))
    print("Correlation with gain             = {:.3f}".format(df["gain"].corr(df["lcoe"])))
    print("Correlation with target energy    = {:.3f}".format(df["target energy"].corr(df["lcoe"])))
    print("Correlation with driver eff.      = {:.3f}".format(df["driver eff"].corr(df["lcoe"])))
    print("Correlation with frequency        = {:.3f}".format(df["frequency"].corr(df["lcoe"])))
    print("Other outputs with LCOE")
    print("Correlation with electrical power = {:.3f}".format(df["electrical power"].corr(df["lcoe"])))
    print("Correlation with initial cap ex   = {:.3f}".format(df["initial cap ex"].corr(df["lcoe"])))
    print("Correlation with fusion energy    = {:.3f}".format(df["fusion energy"].corr(df["lcoe"])))
    print("Correlation with power r.c. frac. = {:.3f}".format(df["power recirculating"].corr(df["lcoe"])))
    print("Correlation with driver energy    = {:.3f}".format(df["driver energy"].corr(df["lcoe"])))

    # Plot histogram of all LCOE values
    fig, ax = plt.subplots(1, 1, figsize=(5.0, 3.0))
    ax.hist(df["lcoe"], bins=80)
    ax.set_xlabel("LCOE ($ / MWh)")
    ax.set_xlim(0.0, 200.0)
    ax.set_ylabel("Count")

    plt.tight_layout()
    plt.subplots_adjust(left=0.09, right=0.91)
    # plt.savefig("scan_everything_LCOE_histogram.png", dpi=400.0)
    plt.show()


def scan_physics_parameters_with_Atzeni_isobaric_limiting_gain():
    num_samples = 100000
    target_energy_list = np.random.uniform(0.5e6, 50.0e6, num_samples)
    driver_eff_list = np.random.uniform(0.05, 0.3, num_samples)
    frequency_list = 10.0 ** np.random.uniform(-2, 1, num_samples)

    # Set to limiting gain or less
    coupling_eff = 0.1
    isentrope_parameter = 3.0
    driver_energy_MJ = target_energy_list / (driver_eff_list * 1e6)
    gain_list = np.zeros(num_samples)
    for i in range(num_samples):
        limit_gain = 6000.0 * coupling_eff * (coupling_eff * driver_energy_MJ[i] / isentrope_parameter) ** 0.3
        if limit_gain <= 1.0:
            gain_list[i] = 1.0
        else:
            gain_list[i] = np.random.uniform(1.0, limit_gain, 1)

    lcoe_list = np.zeros(num_samples)
    power_electric_list = np.zeros(num_samples)
    initial_cap_ex_list = np.zeros(num_samples)
    fusion_energy_list = np.zeros(num_samples)
    for i, (gain, target_energy, driver_eff, frequency) in enumerate(zip(gain_list,
                                                                         target_energy_list,
                                                                         driver_eff_list,
                                                                         frequency_list)):
        id = InputData(gain=gain,
                       target_energy=target_energy,
                       driver_eff=driver_eff,
                       frequency=frequency)
        od = run_model(id)
        lcoe_list[i] = od.lcoe
        power_electric_list[i] = od.power_electric
        initial_cap_ex_list[i] = od.initial_cap_ex
        fusion_energy_list[i] = od.fusion_energy_per_shot

    # Create pandas dataframe
    data = {"Gain": gain_list,
            "Target Energy (MJ)": target_energy_list / 1e6,
            "Driver Eff. (percent)": driver_eff_list * 100.0,
            "Frequency (1/s)": frequency_list,
            "LCOE ($/MWh)": lcoe_list,
            "Initial Cap. Ex. ($bn)": initial_cap_ex_list / 1e9,
            "Electrical Power (MW)": power_electric_list / 1e6,
            "Fusion Energy (GJ)": fusion_energy_list / 1e9}
    df = pd.DataFrame(data)

    # Filter
    df = df[df["Electrical Power (MW)"] < 2000.0]
    df = df[df["LCOE ($/MWh)"] < 200.0]

    # Plot LCOE vs. gain
    df_low_yield = df[df["Electrical Power (MW)"] < 50.0]
    df_low_yield = df_low_yield.head(500)
    df_mid_yield = df[df["Electrical Power (MW)"] < 500.0]
    df_mid_yield = df_mid_yield[df_mid_yield["Electrical Power (MW)"] >= 50.0]
    df_mid_yield = df_mid_yield.head(500)
    df_high_yield = df[df["Electrical Power (MW)"] >= 500.0]
    df_high_yield = df_high_yield.head(500)

    print(len(df_low_yield))
    print(len(df_mid_yield))
    print(len(df_high_yield))

    fig, ax = plt.subplots(figsize=(5.0, 3.0))
    ax.plot(df_high_yield["Gain"], df_high_yield["LCOE ($/MWh)"],
            marker="x", linestyle="", markersize=4, markeredgewidth=1.0, label="500 - 2000 MWe")
    ax.plot(df_mid_yield["Gain"], df_mid_yield["LCOE ($/MWh)"],
            marker="*", linestyle="", markersize=5, markeredgewidth=0.0, label="50 - 500 MWe")
    ax.plot(df_low_yield["Gain"], df_low_yield["LCOE ($/MWh)"],
            marker="o", linestyle="", markersize=4, markeredgewidth=0.0, label="< 50 MWe")
    ax.set_xlabel("Gain")
    ax.set_xlim(10.0, 1000.0)
    ax.set_ylabel("LCOE ($ / MWh)")
    ax.set_ylim(0.0, 200.0)
    ax.legend(loc="lower right")

    plt.tight_layout()
    plt.subplots_adjust(left=0.1, right=0.9)
    # plt.savefig("LCOE_vs_gain_with_isobaric_limit.png", dpi=400.0)
    plt.show()


def scan_physics_parameters_with_Betti_gain_curve():
    def gain_curve(driver_energy_MJ):
        coupling_eff = 0.1
        velocity = 400e3
        driver_energy = driver_energy_MJ * 1e6
        areal_density = (3.0 / (4.0 * np.pi) * driver_energy / 42.1) ** (1.0 / 3.0)
        burn_fraction = areal_density / (areal_density + 70.0)
        gain = burn_fraction * 6.75e14 * coupling_eff / (velocity ** 2.0)
        return gain

    num_samples = 500000
    target_energy_list = np.random.uniform(0.5e6, 50.0e6, num_samples)
    driver_eff_list = np.random.uniform(0.05, 0.3, num_samples)
    frequency_list = 10.0 ** np.random.uniform(-2, 1, num_samples)

    # Set to gain from curve or less
    driver_energy_MJ = target_energy_list / (driver_eff_list * 1e6)
    gain_list = np.zeros(num_samples)
    for i in range(num_samples):
        gain = gain_curve(driver_energy_MJ[i])
        if gain <= 1.0:
            gain_list[i] = 1.0
        else:
            gain_list[i] = np.random.uniform(1.0, gain, 1)

    lcoe_list = np.zeros(num_samples)
    power_electric_list = np.zeros(num_samples)
    initial_cap_ex_list = np.zeros(num_samples)
    fusion_energy_list = np.zeros(num_samples)
    for i, (gain, target_energy, driver_eff, frequency) in enumerate(zip(gain_list,
                                                                            target_energy_list,
                                                                            driver_eff_list,
                                                                            frequency_list)):
        id = InputData(gain=gain,
                       target_energy=target_energy,
                       driver_eff=driver_eff,
                       frequency=frequency)
        od = run_model(id)
        lcoe_list[i] = od.lcoe
        power_electric_list[i] = od.power_electric
        initial_cap_ex_list[i] = od.initial_cap_ex
        fusion_energy_list[i] = od.fusion_energy_per_shot

    # Create pandas dataframe
    data = {"Gain": gain_list,
            "Target Energy (MJ)": target_energy_list / 1e6,
            "Driver Eff. (percent)": driver_eff_list * 100.0,
            "Frequency (1/s)": frequency_list,
            "LCOE ($/MWh)": lcoe_list,
            "Initial Cap. Ex. ($bn)": initial_cap_ex_list / 1e9,
            "Electrical Power (MW)": power_electric_list / 1e6,
            "Fusion Energy (GJ)": fusion_energy_list / 1e9}
    df = pd.DataFrame(data)

    # Filter
    df = df[df["Electrical Power (MW)"] < 2000.0]
    df = df[df["LCOE ($/MWh)"] < 200.0]

    # Plot LCOE vs. gain
    df_low_yield = df[df["Electrical Power (MW)"] < 50.0]
    df_low_yield = df_low_yield.head(500)
    df_mid_yield = df[df["Electrical Power (MW)"] < 500.0]
    df_mid_yield = df_mid_yield[df_mid_yield["Electrical Power (MW)"] >= 50.0]
    df_mid_yield = df_mid_yield.head(500)
    df_high_yield = df[df["Electrical Power (MW)"] >= 500.0]
    df_high_yield = df_high_yield.head(500)

    print(len(df_low_yield))
    print(len(df_mid_yield))
    print(len(df_high_yield))

    fig, ax = plt.subplots(figsize=(5.0, 3.0))
    ax.plot(df_high_yield["Gain"], df_high_yield["LCOE ($/MWh)"],
            marker="x", linestyle="", markersize=4, markeredgewidth=1.0, label="500 - 2000 MWe")
    ax.plot(df_mid_yield["Gain"], df_mid_yield["LCOE ($/MWh)"],
            marker="*", linestyle="", markersize=5, markeredgewidth=0.0, label="50 - 500 MWe")
    ax.plot(df_low_yield["Gain"], df_low_yield["LCOE ($/MWh)"],
            marker="o", linestyle="", markersize=4, markeredgewidth=0.0, label="< 50 MWe")
    ax.set_xlabel("Gain")
    ax.set_xlim(10.0, 300.0)
    ax.set_ylabel("LCOE ($ / MWh)")
    ax.set_ylim(0.0, 200.0)
    ax.legend(loc="lower right")

    plt.tight_layout()
    plt.subplots_adjust(left=0.1, right=0.9)
    # plt.savefig("LCOE_vs_gain_with_betti_gain_curve.png", dpi=400.0)
    plt.show()


def compare_gain_curves():
    def betti_gain_curve(driver_energy_MJ):
        coupling_eff = 0.1
        velocity = 400e3
        driver_energy = driver_energy_MJ * 1e6
        areal_density = (3.0 / (4.0 * np.pi) * driver_energy / 42.1) ** (1.0 / 3.0)
        burn_fraction = areal_density / (areal_density + 70.0)
        gain = burn_fraction * 6.75e14 * coupling_eff / (velocity ** 2.0)
        return gain

    def atzeni_gain_curve(driver_energy_MJ):
        coupling_eff = 0.1
        isentrope_parameter = 3.0
        return 6000.0 * coupling_eff * (coupling_eff * driver_energy_MJ / isentrope_parameter) ** 0.3

    driver_energy_MJ = np.linspace(1.0, 50.0, 100)
    atzeni_gain = atzeni_gain_curve(driver_energy_MJ)
    betti_gain = betti_gain_curve(driver_energy_MJ)

    plt.plot(driver_energy_MJ, atzeni_gain, label="Atzeni")
    plt.plot(driver_energy_MJ, betti_gain, label="Betti")
    plt.xlabel("Driver Energy (MJ)")
    plt.ylabel("Gain")
    plt.legend()
    plt.tight_layout()
    plt.show()


if __name__ == "__main__":
    colourmap = mpl.cm.viridis
    new_cycler = cycler(color=[colourmap(0.0), colourmap(0.5), colourmap(1.0)])
    fontsize = 8
    mpl.rcParams.update({"font.size": fontsize,
                         "font.family": "serif",
                         "legend.fontsize": fontsize,
                         "legend.frameon": False,
                         "axes.formatter.useoffset": False,
                         "axes.titlesize": fontsize,
                         "axes.prop_cycle": new_cycler})

    np.random.seed(0)

    run_model_with_default_configuration()
    # scan_all_physics_parameters()
    # scan_all_engineering_parameters()
    # scan_all_cost_parameters()
    # scan_everything_and_find_correlations()
    # scan_physics_parameters_with_Atzeni_isobaric_limiting_gain()
    # scan_physics_parameters_with_Betti_gain_curve()
    # compare_gain_curves()
